# Supplementary material for: Pulsatile MAPK Signaling Modulates p53 Activity to Control Cell Fate Decisions at the G2 Checkpoint for DNA Damage
Source: Cell Rep. 2020 Feb 18;30(7):2083–2093.e5. doi: 10.1016/j.celrep.2020.01.074 (PMC7029415; doi:10.1016/j.celrep.2020.01.074)
Supplement: Data S1. Data and MATLAB Code Used to Generate Figure 2C [file mmc2.zip]

Archive with 3 entries (2 files):
- fret_data/
- fret_data/analysis.m
- fret_data/rawdata.mat
