# Supplementary material for: Pulsatile MAPK Signaling Modulates p53 Activity to Control Cell Fate Decisions at the G2 Checkpoint for DNA Damage
Source: Cell Rep. 2020 Feb 18;30(7):2083–2093.e5. doi: 10.1016/j.celrep.2020.01.074 (PMC7029415; doi:10.1016/j.celrep.2020.01.074)
Supplement: Data S1. Data and MATLAB Code Used to Generate Figure 2C [file mmc2.zip › fret_data/analysis.m]

clear all
close all
clc

%% LOAD TRACES AND SETUP ALGORITHMS

% Load all traces
load('rawdata.mat')

% Number of cells per FoV to be loaded
% These are the cells which traces have been manually curated to verify
% segmentation and tracking. The others have been generated only by
% unsupervised image analysis

nm = 70
time_resolution = 3; % minutes

% Assignment of FoV to control and treated groups
idx_ctr = [7 8 9 10 11 12 13 14];
idx_trt = [1 2 3 4 5 6 15 16];

% Setup pruning algorithms
t_min       = 201;  % Minimum length of traces (200 = 10hrs; 160 = 8hrs)
t_gap_max   = 3;    % Maximum frame gaps in traces
t_gap_fra   = 0.05; % Maximum acceptable gaps (fraction) in trace

% Setup bootstrapping
bn      = 10000; % Bootstrapping - size
alpha   = 0.05; % Confidence interval (1-alpha)

ci_fun  = @(x)nanmean(x); % Boostrapping function
plot_ci = @(x,t,c)patch([t fliplr(t)],[x(1,:) fliplr(x(2,:))],c,'facealpha',.5); % plot bootstrapped distributions


%% fetch manually curated cell traces
n_ctr = length(idx_ctr);
n_trt = length(idx_trt);
[fret_t, fret_c] = deal([]);
for si=1:n_ctr    
    fret_c = cat(1,fret_c,full(fret{idx_ctr(si)}(1:nm,:)));
end
for si=1:n_trt    
    fret_t = cat(1,fret_t,full(fret{idx_trt(si)}(1:nm,:)));
end

tn          = size(fret{1},2)
time        = time_resolution*(0:tn-1)/60;
time_string = 'time (hrs)';

%% prune and heal curves
% prune short traces
% traces should be at least t_min long
t_gap_tot  = ceil(t_min*0.05);

idx = find(fret_c(:,t_min)==0);
fret_c(idx,:) = [];
idx = find(fret_t(:,t_min)==0);
fret_t(idx,:) = [];

fret_c(:,(t_min+1):end) = [];
fret_t(:,(t_min+1):end) = [];

% prune interrupted traces
% traces should not have gaps longer than t_gap_max
% traces should not contain more than t_gap_tot missing time points

idx = find(sum(fret_c==0,2)>t_gap_tot);
fret_c(idx,:) = [];
idx = find(sum(fret_t==0,2)>t_gap_tot);
fret_t(idx,:) = [];

idx = find(max(filter2(ones(1,t_gap_max+1),fret_c==0),[],2)>=t_gap_max);
fret_c(idx,:) = [];
idx = find(max(filter2(ones(1,t_gap_max+1),fret_t==0),[],2)>=t_gap_max);
fret_t(idx,:) = [];

% fill gaps
fret_c(fret_c==0) = NaN;
healing = nlfilter(fret_c,[1 2*t_gap_max-1],@nanmedian);
fret_c(isnan(fret_c)) = healing(isnan(fret_c));

fret_t(fret_t==0) = NaN;
healing = nlfilter(fret_t,[1 2*t_gap_max-1],@nanmedian);
fret_t(isnan(fret_t)) = healing(isnan(fret_t));

%%
nanfret_c = fret_c;
nanfret_t = fret_t;

% nanfret_c = medfilt2(nanfret_c,[1 3]);
% nanfret_t = medfilt2(nanfret_t,[1 3]);

% normalize to initial value and to untreated curve
nanfret_c = nanfret_c./repmat(nanfret_c(:,1),[1 t_min]);
nanfret_t = nanfret_t./repmat(nanfret_t(:,1),[1 t_min]);
CR_CI = bootci(bn,{ci_fun,nanfret_c(:,1:t_min)./ci_fun(nanfret_c(:,1:t_min))},'alpha',alpha);
TR_CI = bootci(bn,{ci_fun,nanfret_t(:,1:t_min)./ci_fun(nanfret_c(:,1:t_min))},'alpha',alpha);

figure
hold all
plot_ci(CR_CI,time(1:t_min),'blue')
plot_ci(TR_CI,time(1:t_min),'red')
plot(time(1:t_min),ci_fun(nanfret_c(:,1:t_min)./ci_fun(nanfret_c(:,1:t_min))),'k')
plot(time(1:t_min),ci_fun(nanfret_t(:,1:t_min)./ci_fun(nanfret_c(:,1:t_min))),'k')
title('bootstrapped means (95% CI) det.')
box on

% non-normalized data        
CR_CI = bootci(bn,{ci_fun,nanfret_c(:,1:t_min)},'alpha',alpha);
TR_CI = bootci(bn,{ci_fun,nanfret_t(:,1:t_min)},'alpha',alpha);

figure
hold all
plot_ci(CR_CI,time(1:t_min),'blue')
plot_ci(TR_CI,time(1:t_min),'red')
plot(time(1:t_min),ci_fun(nanfret_c(:,1:t_min)),'k')
plot(time(1:t_min),ci_fun(nanfret_t(:,1:t_min)),'k')
title('bootstrapped means (95% CI) det.')
box on

[size(nanfret_t,1) size(nanfret_c,1)]


%%
figure
imagesc(nanfret_c(:,1:t_min)./repmat(nanfret_c(:,1),[1 t_min]))
colormap(gray)
set(gca,'clim',[0.9 1.2])
figure
imagesc(nanfret_t(:,1:t_min)./repmat(nanfret_t(:,1),[1 t_min]))
colormap(gray)
set(gca,'clim',[0.9 1.2])
colorbar
